# Supplementary material for: Human Bone Marrow-Derived Mesenchymal Stromal Cell-Seeded Bone Biomaterial Directs Fast and Superior Mandibular Bone Augmentation in Rats
Source: Sci Rep. 2019 Aug 14;9:11806. doi: 10.1038/s41598-019-48236-8 (PMC6694159; doi:10.1038/s41598-019-48236-8)
Supplement: Supplementary file 1 — Supplementary Figure S1 [file 41598_2019_48236_MOESM1_ESM.xlsx]

## Sheet: Plan1
Markers	% of the total population
SSEA-4	62.8
CD90	99.7
CD73	100.0
CD105	91.0
CD146	50.5
CD29	55.6
c-Met	100.0
CD45	1.1
HLA-DR	1.6
CD34	Not detected
GlyA	Not detected
CD11b	Not detected
CD14	Not detected
